# Supplementary material for: Fabrication of Naturally Derived Chitosan and Ilmenite Sand-Based TiO2/Fe2O3/Fe-N-Doped Graphitic Carbon Composite for Photocatalytic Degradation of Methylene Blue under Sunlight
Source: Molecules. 2023 Apr 1;28(7):3154. doi: 10.3390/molecules28073154 (PMC10096480; doi:10.3390/molecules28073154)
Supplement: Supplementary file 1 [file molecules-28-03154-s001.zip]

Archive with 1 entries (1 files):
- molecules-2316140-supplementary.pdf
